# Supplementary material for: Associations of ABHD2 Genetic Variations with Risks for Chronic Obstructive Pulmonary Disease in a Chinese Han Population
Source: PLoS One. 2015 Apr 16;10(4):e0123929. doi: 10.1371/journal.pone.0123929 (PMC4399978; doi:10.1371/journal.pone.0123929)
Supplement: S1 Table — (XLSX) [file pone.0123929.s002.xlsx]

## Sheet: Sheet1
Table S1 Raw genotype data of 326 control
SampleID	rs293381	rs729707	rs293379	rs293377	rs16942690	rs12442260
1	CC	AA	CC	CG	AA	CT
2	TT	GG	TT	GG	AG	CT
3	CC	GG	CC	CC	GG	CC
4	CT	AG	CT	CG	AG	TT
5	CC	AG	CC	CG	AA	CT
6	CC	AG	TT	CG	GG	CT
7	CC	AG	CC	CG	AG	CT
8	TT	AA	CT	CG	GG	TT
9	CT	GG	CC	CC	AG	CT
10	CC	AG	CT	CG	AA	CT
11	CC	GG	CT	CG	AA	TT
12	CC	GG	TT	CG	AG	CC
13	CT	AG	CC	CC	AG	TT
14	TT	AG	CT	CG	AA	TT
15	CC	AA	CC	CG	AA	CT
16	CT	AG	CC	CC	AG	TT
17	CT	GG	TT	CC	AA	CT
18	CC	AA	CC	CG	AG	CT
19	CC	AG	CT	CG	AA	TT
20	CC	GG	CC	CG	AG	CC
21	CT	AA	CT	CC	AG	TT
22	CC	AG	TT	CG	AA	CT
23	CT	AG	CC	CG	AG	TT
24	TT	AG	CC	CG	AG	CT
25	CT	AG	CC	CG	AA	CT
26	CT	AG	CT	CC	AG	TT
27	CT	AA	CT	CG	AA	TT
28	CC	AG	CC	CG	AG	CT
29	CT	GG	CT	CG	GG	TT
30	CT	AG	CC	CG	AA	TT
31	CT	AA	CC	CG	AG	CT
32	CT	AG	CT	CG	GG	CC
33	CC	AA	CT	CG	AG	TT
34	CT	AG	TT	CG	AA	CT
35	CT	AA	CT	CG	AG	CT
36	TT	GG	CC	CG	AA	TT
37	CT	AG	CC	CG	AG	CT
38	CC	AA	CT	CG	AA	TT
39	CT	AG	CT	CG	GG	CT
40	CT	AG	CC	CG	AA	TT
41	CC	AG	CT	CG	AG	CT
42	CT	AA	CT	CC	AG	TT
43	CT	AG	CT	CG	AG	CT
44	CT	AG	CT	CG	AA	TT
45	CT	AG	CC	CG	AG	TT
46	CC	AG	CC	GG	AG	CT
47	CT	AA	CT	CG	AA	TT
48	TT	GG	CT	CG	AG	CT
49	CT	AG	TT	CG	AG	CT
50	CT	AG	CT	CG	AA
51	CT	GG	CT	CG	AG	TT
52	CT	AA	CC	CG	AA	TT
53	CT	AA	CT	CG	AG	TT
54	TT	AG	CT	CG	AA	CT
55	CT	AG	CT	GG	AG	TT
56	CC	GG	CT	CG	AA	TT
57	CT	AA	CC	CG	AG	TT
58	CT	AG	CT	CC	AG	CT
59	TT	AA	CT	CC	AG	TT
60	CT	AG	CT	CG	AA	TT
61	CC	GG	CT	CG	AG	CT
62	CT	GG	CT	GG	AA	TT
63	CC	AG	CT	CG	AA	CT
64	CT	AA	TT	CG	AA	CT
65	CC	AG	CT	GG	AG	TT
66	CT	AG	CT	CG	AA	TT
67	CC	AG	CC	CC	AG	CT
68	CT	GG	CT	CG	AA	TT
69	CC	AA	CT	CC	AA	TT
70	CT	AA	CC	CG	AA	CT
71	CT	AA	CT	CG	AG	TT
72	CC	AG	CT	CC	AG	TT
73	CT	AA	CC	CG	AA	CT
74	CT	AG	CT	GG	AA	TT
75	TT	AA	CC	GG	AG	CT
76	CT	AG	CT	CG	AG	CT
77	CT	GG	CT	CC	AA	TT
78	CC	AG	CC	GG	AG	CT
79	CT	AG	CT	CG	AG	TT
80	CT	AA	CC	CG	AA	CT
81	CT	AG	CT	CG	AG	TT
82	TT	AG	CT	GG	AA	CT
83	CT	AG	CC	CC	AG	TT
84	CC	AA	CC	CG	AG	TT
85	CT	AG	CT	GG	AA	TT
86	CC	AG	CT	CG	AG	CT
87	CT	AG	CT	CC	AA	TT
88	CC	AG	CT	CG	AG	TT
89	CT	AG	CT	CG	AA	CT
90	CT	AA	TT	GG	AG	TT
91	CC	AG	CC	CG	AG	TT
92	CT	AG	CT	GG	AA	CT
93	TT	AG	CT	GG	AG	TT
94	CT	AG	CC	GG	GG	TT
95	CC	AA	CT	CG	AA	TT
96	CT	AG	CC	CG	AG	CT
97	CC	AG	CT	CC	AA	TT
98	CT	AG	CT	CC	AG	CT
99	CC	AG	TT	CG	AA	CT
100	TT	GG	CT	CC	AG	CT
101	CC	AA	TT	GG	AG	CT
102	CC	GG	CC	CC	AA	TT
103	CC	AA	CT	CG	GG	CC
104	CT	AG	CT	CC	AA	TT
105	CT	GG	CC	CG	AA	TT
106	CT	GG	CT	GG	AG	CT
107	CT	AG	TT	CG	AG	TT
108	TT	AA	CT	CG	GG	CT
109	CT	AG	CT	GG	AA	TT
110	CC	GG	CC	CG	AG	TT
111	CT	AG	CT	CC	AA
112	CT	AA	CC	CG	AG	CT
113	TT	GG	CT	CC	AA	CT
114	CT	AG	TT	GG	AA	TT
115	CC	AG	CT	CC	AA	TT
116	CT	AG	CC	CG	GG	CC
117	TT	AG	CT	CG	AG	TT
118	CC	AA	TT	CC	AA	TT
119	CT	AG	CC	CG		CT
120	CC	AG	CT	GG	GG	CC
121	TT	GG	CT	CG	AA	TT
122	CT	AA	CC	CC	AA	TT
123	CC	AG	CT	CG	AG	CT
124	CT	AA	TT	CC	AA	TT
125	CT	AG	CT	CG	AA	TT
126	CT	GG	CT	GG	AG	TT
127	TT	GG	CC	CG	AA	CT
128	CT	AG	CT	CG	AG
129	CC	AG	CT	CG	AA	TT
130	CT	AA	TT	CC	AA	CT
131	CT	AA	CT	GG	AG	CT
132	TT	AG	CC	CG	AG	TT
133	CC	AG	CT	CG	AA	TT
134	CT	GG	TT	CG		CT
135	CT	AG	CT	GG	AG	TT
136	TT	AG	CT	CG	AA	CT
137	CC	GG	TT	CC	GG	CC
138	CT	AG	CT	CG	AA	TT
139	CC	GG	CC	CC	AA	CT
140	CT	AG	CT	GG	AA	CT
141	CT	AA	CC	CG	AG	TT
142	TT	AG	CT	CC	AA	TT
143	CT	GG	CC	CG	AA	CT
144	CC	AG	CC	GG	AG	CT
145	CT	AA	CT	CG	AA	CT
146	CC	AA	CT	CC	GG	CC
147	TT	AG	CC	GG	AA	TT
148	TT	AA	CT	CG		CC
149	TT	AG	CC	CG	AG	TT
150	CT	AA	CT	GG	AA	CT
151	CC	AG	CC	CG	AA	TT
152	CT	AG	CT	CG	AG	TT
153	CC	AA	TT	CG	AA	CT
154	CT	GG	CT	CC	AG	TT
155	CT	GG	CT	CC	AA	TT
156	CT	AG	CC	CG	AA	CT
157	TT	AA	CC	GG	AG	TT
158	CT	AG	CC	CG	AG	TT
159	CC	AG	CC	CG	AA	CT
160	CT	AA	CT	GG	AA	CC
161	CT	AG	CT	CG	AA	TT
162	CT	GG	CT	CC	AG	CT
163	TT	AG		GG		CC
164	CT	AA	CC		AA	TT
165	CT	AG	CT	GG	GG	CC
166	CT	AA	CC	GG	AG	TT
167	TT	AA	CT	CG	AA	TT
168	CC		CT	CG	AA	CT
169	CT	GG	CT	CC	AA	TT
170	CC	AG	TT	CG	AA	TT
171	TT	AG	CT	CG	AG	CT
172	CC	AA	CC	CC	AG	CT
173		AG	TT	CG		CC
174	CT	AG	TT	GG	AA	CT
175	CC	GG		CG	AA	TT
176	CT	AG	CC		GG	TT
177	CC	AA	CT	CG	AA	TT
178	CT	AG	TT	GG	AA	CT
179	CT	AG	CT	GG	AA	CC
180		AG	CC	CG	AG	TT
181	CC	AG	CC	CG	AA	TT
182	CT	AG	CT	CC	AG	CC
183	CC	AG	CC	CG	AA	TT
184	CC	AA	CC	CC	AG	CT
185	CT	AG	CT	CG	AA	CT
186	CC	AG	CC	CG	AA	TT
187	CT	GG	CT	CG	AG	TT
188	CC	AG	TT	GG	AG	TT
189	CT	AG	CT		AG	CC
190	CT	AA	CT	CG	AA	CC
191	TT	AG	CC	CC	AG	TT
192	CT	AG	CT	CG	AA	TT
193	CC	GG	CC	GG	GG	CC
194	CC	AG	CT	GG	AG	CT
195	CT	AA	CC	CG	AA	CC
196	CC	AG	CT	CC	AA	TT
197	CT	AA	TT	CC	AG	CT
198	TT	AG	TT	CC	AA	TT
199		AG	CT	CG	AA	TT
200	CT	GG	CC	CG	AA	CT
201	CC	AG	CC	CC	AG	TT
202	TT	AA	CT	CG	AA	TT
203	CT	AG	TT	GG	AA	CT
204	CC	AG	CC	GG	AG	CC
205	CT	AA	CT	CG	AA	CT
206	CT	AA	CT	CC	AA	TT
207	TT	GG	CT	GG	AG	CT
208	CT	AA	CC	CC	AA	TT
209	CT	AG	CT	CG	GG	CC
210	CT	AG	CC		AG	CT
211	CC	AA	CC	GG	AA	TT
212	CT	GG	CT	CG	AG	CT
213	TT	AG	TT	CC	GG	CT
214	CT	AA	TT	CC	AA	TT
215	CC	AA	CT	CG	AG	CC
216	CT	AG	CC	CG	AG	TT
217	CC	AG	CT	GG	GG	TT
218	CT	AA	CT	CC	AA	CT
219	CC	AG	CC	CG	AG	TT
220	TT	GG	CT	GG	AA	TT
221	CT	AG	TT	GG	GG	CT
222	CC	AG	CC	CG	AA	TT
223	CT	AA	CT	CG	AG	CT
224	CC	AA	CC	CC	AG	TT
225	CT	AG	CT	CG	AA	CT
226	CC	AG	CT	CG	GG	TT
227	CT	AG	CC	CG	AG	CC
228		AA	CT	CC	AG	TT
229	CT	AG	CT	CG	GG	CT
230	CC	AG	CC	CC	AG	TT
231	CT	AA	CT	CC	AG	CT
232	CT	AG	TT		AG	TT
233	TT	AG	CT	GG	AA	CT
234	CT	AA	CC	CG	GG	TT
235	CT	GG	CT	CG	AA	CT
236	TT	AG	CC	CG	AG	TT
237	CT	AG	CT	CC	AA	CC
238	CC	AA	CC	CC	AG	TT
239	CT	AG	CC	GG	AG	CT
240	CT	AG	CT		AG	TT
241	CT	AG	CC	CC	AG	TT
242	CC	AG	CC	CG	AA	CT
243	CT	AA	TT	CC	GG	CC
244	CT	AG	CC	CG	AA	TT
245	CC	GG	CC	CC	AG	TT
246	CT	AG	CT	CC	AA	TT
247	CT	AA	TT	GG	AG	TT
248	CC	AG	CT	CG	GG	CT
249	CT	AA	CC	GG	AA	CT
250	TT	GG	CT	CG	AA	TT
251	CC	AG	CC	CC	AG	CT
252	CC	AA	CT	CC	AG	TT
253	CT	AA	CT	CG	AA	TT
254	CC	AG	CT	GG	GG	TT
255	CT	GG	CC	CC	AA	TT
256	CT	AG	CT	CG	AA	CT
257	TT	AG	CC	CC	AG	TT
258	CT	AA	CC	CG	AG	CC
259	CT	AA	CT	CC	AA	TT
260	CC	AG	CC	CG	GG	TT
261	CT	GG	CT	CG	AA	CT
262	CC	AG	CC	CC	AG	CT
263	CT	AG	CT	GG	AA	TT
264	CT	AA	CC	GG	GG	TT
265	CT	AG	TT	CC	GG	CT
266	CC	GG	CC	CC	AA	TT
267	CT	AG	CT	CG	AG	TT
268	TT	AA	TT	CC	AA	CT
269	CT	AG	CT	GG	GG	TT
270	CT	GG	CC	CG	AA	CT
271	CT	AG	CT	GG	AA	TT
272	CC	AG	CT	CC	AG	TT
273	CC	AA	CC	CG	AA	CT
274	CT	AG	CC	CG	GG	CT
275	CT	AA	CC	CC	AA	TT
276	CC	AG	CT	CG	AG	CT
277	CT	GG	CC	CC	AA	TT
278	TT	AG	CT	GG	AG	TT
279	TT	AG	TT	CG	AG	CC
280	CC	AA	CT	CC	AG	TT
281	CC	AG	CC	CC	AA	TT
282	CT	AA	CT	CC	AA	CT
283	CT	AA	TT	CG	AG	TT
284	CC	AG	CT	CG	AA	TT
285	CT	AG	CC	GG	GG	TT
286	TT	AA	CT	GG	AA	CT
287	CT	AG	CC	CG	AG	TT
288	CC	AG	CT	CC	AA	TT
289	CC	AA	CC	CG	AG	TT
290	CT	AG	CC	CC	AA	CT
291	CC	AA	CT	CG	GG	TT
292	CT	AG	CC	GG	AA	TT
293	CT	AA	TT	GG	AG	CT
294	CC	AA	TT	CC	AA	CT
295	TT	AA	CC	CC	AG	CC
296	CT	GG	CC	GG	AG	TT
297	CT	GG	CT	CG		TT
298	CC	AG	CT	CG	AG	CT
299	TT	AG	TT	CC	AG	CT
300	CT	AG	CT	CC	AA	CT
301	CC	AG	CT	CG	GG	TT
302	CC	AA	CC	GG	AG	TT
303	CT	GG	CC	CG	AG	CT
304	CC	AG	CT	CG	AG	TT
305	CT	AG	CT	CC	AA	TT
306	TT	AA	CT	CC	AA	TT
307	CT	GG	CT	CG	AG	CC
308	CT	AG	TT	CG		TT
309	CC	AG	CT	CG	AG	TT
310	CT	AG	CT	CG	AG	CT
311	CC	AG	CC	GG	AA	TT
312	TT	AA	CC	CG	AG	TT
313	CT	GG	CT	CG	AG	CT
314	CT	AG	TT	CG	AG	TT
315	CC	AG	TT	CC	AA	CT
316	CT	AG	CT	CG	AG	CT
317	TT	GG	CT	CG	AG	TT
318	CT	AA	CT	GG	AG	TT
319	CC	GG	CT	CG	AA	TT
320	CT	AG	CC	CG		CT
321	CT	AA	CT	CC	AG	TT
322	CT	GG	TT	CG	GG	TT
323	CT	AG	CT	CG	AG	CC
324	TT	AA	CC	CG	GG	CT
325	CT	GG	CC	CC	AG	TT
326	CC	AA	TT	GG	AA	CT
