# Supplementary material for: Associations of ABHD2 Genetic Variations with Risks for Chronic Obstructive Pulmonary Disease in a Chinese Han Population
Source: PLoS One. 2015 Apr 16;10(4):e0123929. doi: 10.1371/journal.pone.0123929 (PMC4399978; doi:10.1371/journal.pone.0123929)
Supplement: S2 Table — (XLSX) [file pone.0123929.s003.xlsx]

## Sheet: CASE
Table S2 Raw genotype data of 286 COPD case
SampleID	rs293381	rs729707	rs293379	rs293377	rs16942690	rs12442260
1	CT	AG	CT	CC	AG	TT
2	CT	AA	CC	CG	AA	TT
3	CT	AG	CT	CG	AA	CT
4	CT	AG	CC	CG	AG	CT
5	CC	AG	TT	CG	AA	CT
6	CT	GG	CT	CG	GG	TT
7	CC	AG	CT	CG	AG	CT
8	CT	AA	CC	GG	AA	TT
9	TT	AG	CC	CG	AA	CT
10	CT	AG	CT	CG	AG	CC
11	CT	GG	CT	CG	AA	TT
12	CC	AG	TT	CG	AG	TT
13	CT	AA	CC	CC	AA	CT
14	CC	AG	CT	CG	AG	TT
15	CT	AG	CT	GG	GG	CT
16	CT	AG	CC	CC	AA	CT
17	CT	GG	CT	CG	AG	TT
18	CC	AG	CT	CG	AA	CC
19	CC	AG	CC	CG	AG	TT
20	CT	AG	CT	CG	AA	CT
21	CT	AA	CC	CG	AA	CC
22	CT	AG	TT	CG	AG	CT
23	CT	GG	TT	CC	AA	TT
24	TT	AG	CC	CG	AA	CT
25	CC	AG	CT	CG	AG	TT
26	CT	AA	CT	CG	GG	TT
27	CT	AG	CC	CG	AA	CT
28	CT	GG	CC	CG	AA	CT
29	CT	AG	CT	CG	GG	TT
30	CT	AG	CT	CG	AA	CT
31	CT	AG	CC	CG	AA	CC
32	CC	GG	CT	GG	AG	CT
33	CT	AA	CC	CG	AA	CT
34	CT	AA	TT	CG	AA	CC
35	CC	GG	CC	CC	GG	CT
36	CT	AG	CT	CG	AG	TT
37	CC	AG	CT	GG	AA	TT
38	TT	AG	CT	CG	AG	CT
39	CT	AA	CC	CG	AA	CT
40	CC	AA	CC	CG	AA	CT
41	CT	AA	CT	CC	AA	TT
42	TT	AG	CC	CG	AG	TT
43	CT	AG	CT	CG	AA	CC
44	CC	AA	CT	CG	AG	CC
45	CT	AG	CC	CG	AA	CC
46	CT	AG	CT	CC	AG	TT
47	CT	AG	CT	CG	AG	CT
48	CC	AG	TT	GG	AA	CT
49	CT	AA	CT	CG	AG	TT
50	CC	AG	CC	GG	AA	TT
51	CC	AG	CT	CG	AG	TT
52	CT	GG	CT	CG	GG	CT
53	CT	GG	CC	CG	AA	CT
54	TT	AG	CT	CG	AA	CT
55	CT	AA	CC	CG	AG	CT
56	CT	AG	CT	CG	AA	TT
57	CT	AA	CC	GG	AG	CT
58	CT	AG	CC	CC	AA	TT
59	CC	GG	CT	CG	AA	CT
60	CT	AG	CT	GG	AG	CT
61	TT	AA	TT	CG	AA	CT
62	CT	AG	CT	CG	AA	TT
63	CT	AA	CC	CG	AA	TT
64	CC	AA	CC	CG	AG	CT
65	CT	AA	CT	CC	AA	CT
66	CC	AA	CC	CG	AG	TT
67	TT	AG	CT	CC	AA	CT
68	CT	AG	CT	CG	GG	CT
69	CC	AG	CT	CG	GG	TT
70	CT	AG	CT	CG	AA	TT
71	TT	AG	CT	CC	AA	TT
72	CC	AG	CT	CG	AG	CT
73	CT	AA	CC	CG	AG	CT
74	CC	AG	CC	GG	AA	TT
75	CT	AG	CT	CG	AA	TT
76	CT	AG	CT	CG	AG	CT
77	CC	GG	CC	CG	AG	CT
78	CC	AG	CT	CG	AA	TT
79	CT	AG	CC	GG	AG	CT
80	TT	AG	CT	CG	AG	TT
81	CT	AA	CT	CC	AG	CT
82	CT	AG	CC	GG	AA	CT
83	CT	AG	TT	CG	AG	CT
84	CC	GG	CT	CG	AG	TT
85	CT	AG	CC	CG	AG	TT
86	CT	AA	CT	CG	AA	TT
87	CT	AA	CT	CG	AG	CT
88	CT	AG	CC	GG	AA	CT
89	CC	AG	CT	CG	AA	CC
90	CT	AG	CC	CG	AA	CT
91	CT	AA	TT	CC	AG	TT
92	CT	AG	CC	GG	AA	TT
93	CC	AG	CT	CC	AA	CT
94	TT	AA	CC	CG	AA	TT
95	CC	AA	TT	GG	AG	CC
96	CT	AG	CT	CG	AA	CT
97	TT	AA	CC	CG	AG	TT
98	CT	AG	CC	CC	GG	TT
99	CT	AG	CT	CG	AA	CT
100	CC	AG	CC	CC	AA	TT
101	CT	AA	TT	CG		CC
102	CT	AG	CC	GG	AG	CT
103	CC	AG	CT	CG	AA	TT
104	CT	AG	CT	CC	AA	CT
105	TT	AA	CC	CG	AA	CT
106	TT	AG	CT	CG	AG	TT
107	CT	AG	CC	CC	GG	TT
108	CT			GG	AG	TT
109	CC	AA	CC	CG	AA	CC
110	CT	AA	CT	GG	AA	CT
111	CT	AA	TT	CG	AA	CT
112	CT	AG	CT	CG	AG	TT
113	CC	GG	CC	CG	AG	CT
114	CC	AG	CC	CC	AA	TT
115	CT	AG	CT	GG	AG	TT
116	CC	AG	TT	CG	AG	TT
117	CT	AA	CT	GG	AA	CC
118	CC		CC	CC	GG
119	CT	AG	CT	CG		TT
120	CT	AG	TT	GG	AA	CT
121	TT	GG	CC	CG	AG	TT
122	CT	AA	CT	CG	AG	CT
123	CC	AG	TT	CG	AA	TT
124	CT	AA	TT	CC	AA	CT
125	CC	AG	CT	CG	AA	CT
126	TT	AG	CC	CC	AG	CC
127	CC	AA	CT	GG	AA	CT
128	CT	AG	CC	CG	AG	TT
129	CC	AG	CC	CG		CC
130	CT	AG	CT	CC	AG	TT
131	CT	GG	CT	CG	AA	CT
132	CC	AA	CC	CG	AG	CT
133	TT	AA	CT	GG	AG	TT
134	CC	AA	CC	CG	AG	CT
135	CT	AG	TT	CC	AA	CC
136	CC		CC	GG	AA	CT
137	CT	AG	CT	CG	AA	CT
138	CC	AG	CT	CG	AG	TT
139	CT	AA	CC	CG	AG	CT
140	CT	AG	CT	CG	GG	TT
141	CC	AA	CT	CC	AG	CC
142	CT	AG	CC	GG	AA	CT
143	CC			CC	AA	CT
144	CC				GG	CC
145	CT	AG	CC		AG	TT
146	CC	GG	CT	CC	AA	CT
147	CT	AA	CT	CG	AG	CT
148	CT	AG	TT	CG	AG	CT
149	TT	AG	CC	GG	AA	CT
150	TT	AG	CT	CG	AG	TT
151	CT	AA	CC	CG	AA	CT
152	CT	AG	CT	CG	GG	CC
153	CT	AG	CC	CC	AG	CT
154	CC	AG	CT	CG	AA	CT
155	CT	AG	CC	CC	AG	CT
156	CT				AG	TT
157	CC	GG	CT	GG	AG	CT
158	CT	AG	CT	CG	AG	CT
159	CC	AG	CC	CC	AA	CT
160	CT	AA		CG	AA	TT
161	CT	AG	CT	CG	AG	CC
162	TT	AA	CC	CC	AG	CC
163	CC	AG	CT	CG	AA	CT
164	CT	AA	CT	CG	AG	TT
165	CC	AG	CT	GG	AA	CT
166	CC	AG	CC	CC	AA	TT
167	CC	AG	CC	CG	AA	TT
168	CT	AG	TT	CG		CT
169	CT	GG	CT	CG	AG	CT
170	CC	AG	CT	CC	AG	CT
171	CT	AA	CC	CG	GG	CC
172	CT	AG	CT	GG	AG	TT
173	CC	AG	CC	CG	AG	CT
174				CG	AA	CT
175	CC	AA	CT	CC	AA	TT
176	CT	AG	CC	CG	AG	TT
177	CT	AG	CC	CG	GG	CC
178	CT	AG	CT	CG	AG	CT
179	CT	GG	CC	GG	AG	TT
180	TT	AG	CT	CG	AG	CT
181	CT	AG	CT	CG	AA	CT
182	CC	AG	CC	CG	AG	CT
183	CC	AA	CT	CC	AG	CC
184	CT	GG	CC	CG	AG	CC
185	CT	AA	CT	CC	AA	TT
186	CC	AG	CC	GG	AG	CT
187	CT	AG	CT	CG	AA	CT
188	CT	GG	CT	CG	AG	TT
189	CT	GG	CC	CG	AA	TT
190	CT	AA	CT	CG	AA	TT
191	TT	AA	CT	CC	AG	CT
192	CC	AA	CT	CG	AA	CC
193	CT	AG	CC	GG		CT
194	CC	AA	CT	CC	AA	CC
195	CT	AA	CC	CG	AG	TT
196	CC	AG	CT	CC	AG	CT
197	TT	AG	CT	CC	AA	TT
198	CT	AG	TT	GG	GG	CT
199	CC	AA	CC	GG	AA	CC
200	CT	AG	TT	CG	AA	CT
201	CT	GG	CT	CG	AG	CC
202	CC	AG	CC	GG	AA	TT
203	CT	AG	CT	CG	AG	CT
204	CT	AA	CC	CG	AG	CT
205	CT	AA	CT	CC	AA	TT
206	CT	AG	CT	GG	AA	CT
207	CT	AG	CT	CC	AA	CT
208	CC	AG	CC	CG	AG	TT
209	CT	AA	CC	CG	AG	TT
210	CT	AG	CT	CG	GG	TT
211	CT	AG	TT	CG	AG	TT
212	CC	AG	CT	CC	AA	CT
213	TT	AG	CT	CG		CT
214	CT	GG	CC	GG	AG	CC
215	CC	AA	CC	GG	AA	CT
216	CC	AG	CT	CG	AG	CT
217	CT	AA	CC	CG	AG	CT
218	CT	AA	CT	CC	AA	TT
219	CC	AA	CT	GG		CC
220	CT	AG	TT	CG	GG	TT
221	CT	AG	CT	GG	AG	CT
222	CT	GG	CC	CG	AG	CT
223	CT	AG	CC	CG	AA	CT
224	CC	AA	CT	CG	AA	CT
225	CT	AG	CT	CC	GG	TT
226	CT	AA	CC	CG	AG	TT
227	CC	AG	CT	GG	AG	CT
228	CT	AG	TT	CG	AA	TT
229	CT	AG	CT	CG	AA	CC
230	CT	AG	CC	CG	AA	CT
231	TT	AG	CC	CC	AG	CT
232	CT	AG	CT	CC	AG	CT
233	CT	AA	CC	CG	AG	TT
234	CC	AG	CT	CG	AA	TT
235	CC	AG	CC	GG	AG	TT
236	CT	AG	CT	CG	AA	CC
237	CT	AG	TT	CG	AG	CT
238	CC	AA	CC	CG	AG	TT
239	CT	AG	CT	CG	AG	CT
240	TT	GG	CC	CC	AA	CT
241	CT	AA	CT	CG	AA	CT
242	CC	AG	CT	CG	AG	TT
243	CT	AA	CC	CG	GG	CC
244	CT	AG	TT	CG	AA	CC
245	CT	AG	CT	CC	AG	CT
246	CC	AA	CT	CG	AG	TT
247	CT	AG	CT	CC	AG	TT
248	CT	AG	CC	GG		CT
249	CC	GG	CT	GG	AA	CT
250	CT	AG	TT	CG	AA	CT
251	CT	AA	TT	CC	AG	CT
252	CT	AG	CC	CC	AG	CT
253	CT	AA	CT	CG	AA	TT
254	CC	AG	CT	CG	AG	CT
255	CT	AG	CT	CG	AG	CT
256	CT	AG	CC	GG	AA	CT
257	CT	GG	CT	CG	AA	CT
258	CC	AG	CT	CG		CT
259	CT	AA	CC	CC	AG	CT
260	CC	AA	TT	CG	AG	TT
261	CT	AG	TT	CC	AG	TT
262	CC	AG	CT	CG	AA	TT
263	CT	AA	CC	CG	AA	CT
264	CT	AG	CT	GG	AG	TT
265	TT	AG	CC	CC	AG
266	CC	GG	CC	CG	AA	CT
267	CT	AG	CT	CC	GG	CT
268	TT	AA	CT	GG	AA	TT
269	CT	AG	CC	CG	AG	CT
270	CC	AG	CT	CG	AG	TT
271	CC	AG	TT	CG	AA	TT
272	CT	AG	CC	CC	AA	TT
273	CT	AG	CT	CG	AG	CT
274	CT	AG	CT	GG	AA	CT
275	CT	AG	CT	CG	AG	CT
276	CC	AA	CT	CG	AA	TT
277	CT	GG	CC	GG	AG	TT
278	CT	AG	CT	CG	AG	CT
279	CC	AG	CC	CC	AA	TT
280	CT	AG	CC	GG	AA	TT
281	CT	AG	CT	CG	AG	TT
282	CT	AG	CT	CG	GG	CT
283	CT	AA	CC	CG	AA	CT
284	CC	AA	CT	CC	AG	TT
285	TT	GG	CT	CG	AA	CT
286	CC	AG	CT	CC	AG	TT
